# Supplementary material for: NanoDefiner Framework and e-Tool Revisited According to the European Commission’s Nanomaterial Definition 2022/C 229/01
Source: Nanomaterials (Basel). 2023 Mar 9;13(6):990. doi: 10.3390/nano13060990 (PMC10056892; doi:10.3390/nano13060990)
Supplement: Supplementary file 1 [file nanomaterials-13-00990-s001.zip]

Archive with 5 entries (5 files):
- s1_IRMM-389_etool_report.pdf
- s2_IRMM-387_etool_report.pdf
- s3_IRMM-380_etool_report.pdf
- s4_IRMM-384_etool_report.pdf
- s5_IRMM-382_etool_report.pdf
